# Supplementary material for: Azoxystrobin-Induced Physiological and Biochemical Alterations in Apis mellifera Workers of Different Ages
Source: Insects. 2025 Apr 24;16(5):449. doi: 10.3390/insects16050449 (PMC12111993; doi:10.3390/insects16050449)
Supplement: Supplementary file 1 [file insects-16-00449-s001.zip]

Archive with 1 entries (1 files):
- insects-3556763-supplementary.pdf
